# Supplementary material for: Sequential Extraction of Bioactive Saponins from Cucumaria frondosa Viscera: Supercritical CO2–Ethanol Synergy for Enhanced Yields and Antioxidant Performance
Source: Mar Drugs. 2025 Jun 28;23(7):272. doi: 10.3390/md23070272 (PMC12299899; doi:10.3390/md23070272)
Supplement: Supplementary file 1 [file marinedrugs-23-00272-s001.zip]

Archive with 1 entries (1 files):
- marinedrugs-3733611-supplementary.pdf
